# Supplementary material for: Unraveling Biogeographic Boundaries Within the Sierra Madre Oriental, México: An Endemicity Analysis Using a Taxonomically Diverse Dataset
Source: Ecol Evol. 2025 Jan 17;15(1):e70779. doi: 10.1002/ece3.70779 (PMC11739711; doi:10.1002/ece3.70779)
Supplement: Supplementary file 1 — Data S1. [file ECE3-15-e70779-s001.txt]

nocommas
longlat
gridx	-105 0.5
gridy	33.5 0.5
spp 331
xydata
sp 0 [A. mexicana]
-98.185944	20.399361
-98.185333	20.398917
-98.185333	20.398917
-98.185333	20.398917
sp 1 [C. sessiliflora]
-98.236361	20.342111
-98.178778	20.401222
-98.436506	20.546533
-98.575289	20.900361
-98.429125	20.547821
-98.448191	20.660206
-98.197389	20.382917
-98.197389	20.382917
-98.197389	20.382917
sp 2 [E. tolimanensis]
-99.44775	20.801639
-99.445611	20.808222
sp 3 [E. trianthia]
-99.444222	20.786917
-98.757278	20.579833
sp 4 [H. argentea]
-99.44475	20.802333
-99.44475	20.802333
-99.445083	20.794639
-99.388028	20.953194
-99.388333	20.955167
-99.395083	20.794639
-99.348778	20.940083
-99.348778	20.940222
-99.348778	20.940222
-99.348778	20.940222
-99.348778	20.940222
-98.446583	20.789556
-99.445083	20.794639
-99.445083	20.794639
-99.441611	20.789361
-99.192611	21.032306
-99.445472	20.788444
-99.388194	20.954944
-99.388639	20.955278
-99.446694	20.794278
-99.445083	20.794639
sp 5 [H. glomerata]
-99.391833	20.958611
-99.208778	20.991556
-98.714222	20.546778
-99.391	20.960306
-99.388417	20.956889
-99.388333	20.956667
-99.222222	20.956417
-99.288917	20.955583
-99.22525	20.974361
-99.210167	20.991889
-98.758111	20.585278
-99.391	20.960306
-99.391	20.960306
-99.391	20.960306
-99.840083	20.638667
-98.945667	20.642167
-99.391	20.960306
-99.391	20.960306
-99.391	20.960306
-98.945667	20.642167
-98.945667	20.642167
-99.445083	20.794639
-99.445083	20.794639
-99.445083	20.794639
-99.441611	20.789361
-99.143944	20.522472
-99.143944	20.522472
-98.945667	20.642186
-99.348778	20.940222
-99.445083	20.794639
-99.441611	20.789361
-98.945667	20.642167
-99.391	20.960306
sp 6 [H. lepidophylla]
-98.714222	20.546778
-98.699806	20.538278
-98.714222	20.546778
-98.699806	20.538278
sp 7 [B. lundelliorum]
-98.236361	20.359222
-98.185944	20.399361
sp 8 [B. hidaalguensis]
-99.268333	21.04
-99.192611	21.032306
-99.242611	21.032528
-99.192611	21.032306
-99.391	20.960306
-99.25325	21.035028
sp 9 [M. rzedowskiana]
-99.240056	21.220083
-98.240056	21.405194
-98.869083	21.016111
sp 10 [P. longifolium]
-98.830694	20.704972
-98.815333	20.677444
sp 11 [P. xanthocaalix]
-98.215167	20.368028
-98.197389	20.382917
-98.197389	20.382917
-98.549778	20.874444
-98.197389	20.382917
-98.197389	20.382917
sp 12 [P. zimapanum]
-99.435194	20.789778
-99.443306	20.784389
-99.44475	20.794306
-99.445861	20.800417
sp 13 [T. inopinata]
-98.714222	20.546778
-99.376361	20.950611
-98.714222	20.546778
-98.6911	20.465389
-98.6935	20.4665
-98.7136	20.549311
-98.963472	21.167833
-99.25325	21.035028
-98.68675	20.422917
-98.296222	20.357278
-99.390556	20.955556
-99.390833	20.958917
-99.391917	20.958861
-99.300889	21.069389
-99.3855	20.957944
-98.300889	21.069389
sp 14 [M. mauryaana]
-98.713983	20.548758
-98.890556	20.72775
-98.173972	20.506556
sp 15 [T. violacea]
-98.278583	20.302694
-98.281417	20.289528
-98.272861	20.306722
sp 16 [T. arroyoensis]
-100.55	25.267
-99.9	24.55
-99.88472222	23.82138889
-99.80472222	23.87055556
-99.80583333	23.87472222
-99.805	23.89138889
-99.79861111	23.89805556
-99.9	23.95
-100.3166667	25.4
-99.72833333	23.47469444
-99.70805556	23.59982778
sp 17 [Heliscus moroni]
-99.149434	20.775735
-99.3281	20.9085
-99.533918	21.213811
-99.056227	21.38441
sp 18 [Heliscus tropicus]
-100.850661	25.4527
-98.202172	20.154366
-99.00329	21.161409
-99.020889	21.091139
-98.930611	21.165556
-98.748556	20.75025
-99.093949	20.978864
-99.206917	20.942667
-99.104333	21.112778
-99.087439	21.129444
-99.097222	21.0475
-98.714083	20.760667
-98.744635	20.804815
-99.149434	20.775735
-99.295855	21.044773
-98.203979	20.399484
-98.270125	20.326206
-98.866787	21.012838
-98.758117	20.961732
-98.661194	20.718167
-98.644483	21.020983
-98.644483	21.020872
-98.623528	20.99
-98.566806	20.633528
-98.601667	20.634528
-98.601694	20.634639
-98.580078	20.628
-98.596667	20.633056
-99.213972	20.866944
-99.211417	20.918111
-99.244722	20.803394
-100.13914	25.30369
-98.091552	20.17455
-98.012542	20.216019
-97.352939	19.815991
-97.949509	20.269407
-99.177	21.298611
-98.781526	21.259769
-98.98479	21.376085
-99.14918	23.033994
-99.254243	22.799618
-97.246799	19.747101
-98.448556	20.639389
-97.223932	19.959818
sp 19 [Heliscus vazquezae]
-97.552162	20.01808
-98.032059	20.205234
-97.352939	19.815991
-97.949509	20.269407
-97.246799	19.747101
-97.223932	19.959818
sp 20 [Odontotaenius zodiacus]
-98.202172	20.154366
-98.189421	20.076413
-98.748556	20.75025
-98.714083	20.760667
-98.7446351	20.804815
-98.661194	20.718167
-98.893818	20.865401
-98.633612	20.981621
-98.644483	21.020983
-98.627149	20.986515
-98.315194	20.1163
-98.596667	20.633056
-98.601694	20.634639
-98.601667	20.634528
-98.566806	20.633528
-98.580078	20.628
-98.674059	20.665365
-98.665287	20.659062
-98.091552	20.17455
-97.949509	20.269407
-97.954193	19.92212
-98.448556	20.639389
sp 21 [Oileus heros]
-98.091552	20.17455
-97.949509	20.269407
-96.817716	19.747712
-97.223932	19.959818
sp 22 [Oileus nonstriatus]
-98.71958	20.846916
-98.744635	20.804815
-98.8802	21.01985
-98.627149	20.986515
-98.566806	20.633528
-98.580078	20.628
-98.091552	20.17455
sp 23 [Oileus rimator]
-98.202172	20.154366
-98.716973	20.781439
-98.223721	20.312941
-98.758117	20.961732
-98.652198	20.986692
-98.647677	20.656754
-97.616372	19.909614
-98.091552	20.17455
-97.352939	19.815991
-97.949509	20.269407
-98.448556	20.639389
-97.223932	19.959818
sp 24 [Petrejoides orizabae]
-98.930611	21.165556
-98.540383	20.966616
-98.714083	20.760667
-98.716973	20.781439
-98.718056	20.748333
-98.270125	20.326206
-98.758117	20.961732
-98.647677	20.656754
-98.032059	20.205234
-97.871377	20.318036
-97.949509	20.269407
-96.671337	19.760412
-97.223932	19.959818
sp 25 [Proculejus hirtus]
-98.202172	20.154366
-98.311944	20.389722
-98.540383	20.966616
-98.295548	20.282972
-98.191448	20.399664
-98.230083	20.31375
-98.270125	20.326206
-98.8802	21.01985
-98.661194	20.718167
-98.699496	20.767653
-98.596667	20.633056
-98.566806	20.633528
-98.601694	20.634639
-98.580078	20.628
-98.223721	20.312941
-98.670608	20.685282
-98.091552	20.17455
-98.012542	20.216019
-97.949509	20.269407
-98.448556	20.639389
sp 26 [Proculejus sartorii]
-98.311944	20.389722
-98.223721	20.312941
-98.661194	20.718167
-98.644483	21.020983
-98.627149	20.986515
-98.580078	20.628
-98.091552	20.17455
-97.949509	20.269407
-98.448556	20.639389
-97.876487	21.179126
sp 27 [Pseudacanthus aztecus]
-98.718056	20.748333
-98.758117	20.961732
-98.647677	20.656754
-98.091552	20.17455
-97.352939	19.815991
-98.448556	20.639389
sp 28 [Spurius halffteri]
-98.230083	20.31375
-98.566806	20.633528
-98.596667	20.633056
-98.601667	20.634528
-98.580078	20.628
-98.091552	20.17455
-98.448556	20.639389
sp 29 [Verres corticicola]
-99.000361	21.160472
-98.540383	20.966616
-98.698643	20.882657
-98.716973	20.781439
-98.719832	20.772436
-98.758117	20.961732
-97.357706	19.811322
-97.532839	20.017809
-97.949509	20.269407
-96.671337	19.760412
-97.223932	19.959818
sp 30 [Vindex agnoscendus]
-98.202172	20.154366
-98.230083	20.31375
-98.580078	20.628
-98.566806	20.633528
-98.091552	20.17455
sp 31 [Yumtaax nebulosus]
-98.223721	20.312941
-98.448556	20.639389
sp 32 [Archilestes regalis]
-98.5401	20.8743
-98.96	21.1252
-98.7446351	20.804815
-98.6237	20.9909
-98.954691	21.541633
-98.80137	21.255726
-98.995323	21.39027
-97.325237	20.465914
sp 33 [Palaemnema paulicoba]
-98.339	21.015
-98.96	21.1252
-98.598	21.162
-98.8616	21.019306
-100.13075	25.407641
-98.043141	20.322897
-97.876046	20.393212
-99.663515	22.447495
-99.082655	22.046786
-98.97382	21.476073
-99.415661	21.933687
-98.964617	21.602666
sp 34 [Amphipteryx agrioides]
-98.644483	21.020872
-97.444963	20.848245
sp 35 [Hetaerina capitalis]
-98.5401	20.8743
-98.96	21.1252
-99.1042	21.1202
-98.7446351	20.804815
-99.001	21.192
-98.8616	21.019306
-98.6237	20.9909
-98.80137	21.255726
sp 36 [Hetaerina infecta]
-98.5401	20.8743
-98.96	21.1252
-99.1042	21.1202
-98.72	20.762
-98.6237	20.9909
-98.98479	21.376085
sp 37 [Hetaerina infecta]
-98.5401	20.8743
-98.7446351	20.804815
-98.632279	21.025582
-97.223932	19.959818
sp 38 [Paraphlebia zoe]
-98.585278	20.935278
-98.96	21.1252
-98.699466	20.886981
-98.716973	20.781439
-98.2485	20.33
-98.8616	21.019306
-98.6237	20.9909
-97.884898	20.38451
-97.49	20.011667
-97.519181	20.013778
-97.949509	20.269407
-97.855657	20.245849
-99.177	21.298611
-98.80137	21.255726
-98.995323	21.39027
-97.247001	19.79171
-97.223932	19.959818
sp 39 [Argia calida]
-98.5401	20.8743
-97.942278	20.475181
-97.89313	20.408039
-98.967095	21.549374
-98.974091	21.475895
-99.016917	21.62635
-98.963667	21.592308
-98.155311	20.990825
-97.685477	21.681885
-97.376319	20.44165
sp 40 [Argia cuprea]
-98.5401	20.8743
-98.96	21.1252
-98.716973	20.781439
-98.6237	20.9909
-100.313749	25.5715
-100.140928	25.300848
-97.798845	20.230832
-97.86851	20.239383
-99.673756	20.978575
-99.603698	21.198746
-99.035309	21.408799
-99.082655	22.046786
-98.995323	21.39027
-99.195299	23.783362
sp 41 [Argia rudolphi]
-98.632279	21.025582
-97.875272	20.263182
-97.444963	20.848245
sp 42 [Ischnura posita]
-98.7446351	20.804815
-99.388559	21.955305
-99.3925	21.9225
-99.120112	22.852853
-99.160906	23.063656
sp 43 [Mecistogaster modesta]
-98.5401	20.8743
-98.6237	20.9909
-98.5401	20.8743
-98.80137	21.255726
-98.996467	21.396681
-99.181161	23.050328
sp 44 [Protoneura cupida]
-98.5401	20.8743
-99.02665	21.628615
-98.787222	21.288889
-98.80137	21.255726
sp 45 [Pseudostigma aberrans]
-99.1042	21.1202
-100.13075	25.407641
-97.855657	20.245849
-98.80137	21.255726
sp 46 [Erpetogomphus erici]
-98.7446351	20.804815
-98.6237	20.9909
-97.223932	19.959818
sp 47 [Erpetogomphus liopeltis]
-98.5401	20.8743
-99.1042	21.1202
-98.716973	20.781439
-100.304094	25.637897
-100.423541	25.739034
-100.13075	25.407641
-98.98479	21.376085
sp 48 [Phyllogomphoides suasus]
-98.5401	20.8743
-98.41753	21.122677
-99.1042	21.1202
-99.001	21.192
-100.13075	25.407641
-97.758685	20.440747
-97.855657	20.245849
-99.108351	21.159941
-99.663515	22.447495
-99.082655	22.046786
-98.967095	21.549374
-99.3925	21.9225
-98.80137	21.255726
sp 49 [Brechmorhoga vivax]
-98.5401	20.8743
-98.96	21.1252
-98.699466	20.886981
-98.716973	20.781439
-98.598	21.162
-100.127897	25.377399
-97.949509	20.269407
-97.855657	20.245849
-99.019175	21.614213
-99.082655	22.046786
-98.967095	21.549374
-98.995323	21.39027
-99.146285	23.029652
sp 50 [Brechmorhoga vivax]
-98.96	21.1252
-98.41753	21.122677
-99.1042	21.1202
-98.8616	21.019306
-98.6237	20.9909
-97.855657	20.245849
-99.082655	22.046786
sp 51 [Amithao cavifrons]
-98.694104	20.497258
-98.716973	20.781439
-98.758117	20.961732
-97.949509	20.269407
-98.781526	21.259769
-98.958222	21.398639
sp 52 [Cotinis orientalis]
-99.020889	21.091139
-98.271069	20.943308
-98.716973	20.781439
-98.758117	20.961732
-98.650373	20.752894
-98.647677	20.656754
-97.509003	20.005823
-97.352939	19.815991
-97.949509	20.269407
-99.14918	23.033994
-99.181161	23.050328
sp 53 [Cyclocephala jalapensis]
-98.716973	20.781439
-98.758117	20.961732
-98.644483	21.020983
-98.670608	20.685282
-97.509003	20.005823
-97.814043	19.626011
-97.352939	19.815991
-99.173889	21.278333
sp 54 [Cyclocephala lurida]
-98.71958	20.846916
-98.716973	20.781439
-98.652198	20.986692
-98.647677	20.656754
-100.326482	25.755961
-97.509003	20.005823
-97.352939	19.815991
-97.949509	20.269407
-99.475	21.216389
-99.31387	23.76089
sp 55 [Cyclocephala sexpunctata]
-98.900475	21.20752
-98.698643	20.882657
-98.71958	20.846916
-98.714083	20.760667
-98.268872	20.339487
-98.8802	21.01985
-98.758117	20.961732
-98.644483	21.020872
-97.509003	20.005823
-98.012542	20.216019
-97.352939	19.815991
-97.949509	20.269407
-98.781526	21.259769
sp 56 [Dynastes hyllus]
-98.698643	20.882657
-98.716973	20.781439
-98.758117	20.961732
-98.652198	20.986692
-98.699765	20.781163
-98.647677	20.656754
-100.267381	25.569874
-100.161314	25.385394
-97.509003	20.005823
-97.352939	19.815991
-97.949509	20.269407
-99.14918	23.033994
-99.54912	23.313493
sp 57 [Golofa pizarro]
-98.900475	21.20752
-98.716973	20.781439
-98.758117	20.961732
-98.698056	20.971667
-98.655857	21.00167
-98.647677	20.656754
-97.949509	20.269407
-99.177	21.298611
-98.958222	21.398639
sp 58 [Xyloryctes orientalis]
-99.206917	20.942667
-99.137484	21.023018
-99.258565	20.840585
-99.249056	20.802056
-98.647677	20.656754
-100.852512	25.246095
-99.820956	24.742734
-100.338888	25.594979
-101.044506	26.322518
-100.334439	25.080986
-100.267381	25.569874
-100.034737	24.778221
-97.424676	18.4237
-97.410186	18.619152
-99.223191	21.28464
-99.322986	21.178621
-99.178883	21.46148
-99.177424	21.326326
-99.540278	21.876944
-99.594014	22.416173
-100.612544	21.994546
-100.47127	22.696981
-99.62258	22.974421
sp 59 [Hemiphileurus dejeani]
-98.930611	21.165556
-98.012542	20.216019
-97.949509	20.269407
sp 60 [Hemiphileurus microps]
-98.758117	20.961732
-98.652417	20.750444
-97.509003	20.005823
-97.949509	20.269407
-98.958222	21.398639
sp 61 [Hoplia asperula]
-98.716973	20.781439
-98.758117	20.961732
-97.352939	19.815991
sp 62 [Hoplia squamifera]
-98.311944	20.389722
-99.000361	21.160472
-98.698643	20.882657
-98.71958	20.846916
-98.714083	20.760667
-98.758117	20.961732
-98.644483	21.020983
-97.509003	20.005823
-97.352939	19.815991
-97.949509	20.269407
sp 63 [Isonychus ocellatus]
-98.698643	20.882657
-98.71958	20.846916
-98.714083	20.760667
-98.716973	20.781439
-98.644483	21.020983
-97.509003	20.005823
-97.352939	19.815991
-97.949509	20.269407
sp 64 [Isonychus piperitus]
-98.698643	20.882657
-98.71958	20.846916
-98.714083	20.760667
-98.716973	20.781439
-98.644483	21.020983
-97.352939	19.815991
sp 65 [Macrodactylus fulvescens]
-99.202691	21.001837
-98.716973	20.781439
-98.758117	20.961732
-98.661194	20.718167
-98.566806	20.633528
-98.012542	20.216019
-98.091552	20.17455
-98.4684	18.793247
-99.056905	21.2712
-99.14918	23.033994
-97.223932	19.959818
sp 66 [Macrodactylus lineatocollis]
-98.716973	20.781439
-98.8802	21.01985
-99.163919	23.061381
-97.223932	19.959818
sp 67 [Phyllophaga rugipennis]
-98.716973	20.781439
-98.652198	20.986692
-97.509003	20.005823
-97.949509	20.269407
-97.956556	19.913411
-99.14918	23.033994
sp 68 [Paranomala sticticoptera]
-98.644483	21.020983
-97.352939	19.815991
sp 69 [Paranomala terroni]
-98.698643	20.882657
-98.716973	20.781439
-98.716973	20.781439
-98.758117	20.961732
-98.644483	21.020983
-98.566806	20.633528
-97.352939	19.815991
-97.956556	19.913411
sp 70 [Platycoelia humeralis]
-98.716973	20.781439
-98.8802	21.01985
-98.758117	20.961732
-98.644483	21.020983
-98.661194	20.718167
-98.566806	20.633528
-97.352939	19.815991
sp 71 [Macropoidelimus mniszechi]
-98.898307	21.163637
-98.758117	20.961732
-97.357706	19.811322
-98.958222	21.398639
sp 72 [Macropoides nietoi]
-98.583333	20.883333
-98.698643	20.882657
-98.71958	20.846916
-98.714083	20.760667
-98.758117	20.961732
-98.647677	20.656754
-97.949509	20.269407
-97.616372	19.909614
sp 73 [Parisolea pallida]
-98.716973	20.781439
-98.223721	20.312941
-98.644483	21.020983
-98.601667	20.634528
-97.352939	19.815991
-97.608859	19.918751
-98.448556	20.639389
sp 74 [Plesiosternus setosus]
-98.644483	21.020983
-98.644483	21.020872
-99.14918	23.033994
sp 75 [Chrysina macropus]
-98.311944	20.389722
-98.698643	20.882657
-98.714083	20.760667
-98.716973	20.781439
-98.268872	20.339487
-98.8802	21.01985
-98.758117	20.961732
-98.698056	20.971667
-98.644483	21.020983
-98.566806	20.633528
-98.565113	20.650048
-98.22675	20.294528
-98.091552	20.17455
-97.352939	19.815991
-97.949509	20.269407
-97.608859	19.918751
-97.956556	19.913411
-99.177	21.298611
-99.594014	22.416173
-100.027894	21.86142
sp 76 [Chrysina peruviana]
-100.203737	21.313228
-100.15	21.3
-101.188444	21.240194
-99.540944	20.924389
-98.571389	20.246944
-98.511894	20.140881
-98.557944	20.21675
-98.611833	20.200444
-98.694392	20.122319
-98.7145	20.199167
-98.691083	20.15775
-98.659602	20.157671
-98.661045	20.204457
-98.725814	20.123364
-98.357409	20.03948
-98.364196	20.126304
-99.244722	20.803394
-98.012648	19.781604
-97.352939	19.815991
-97.956556	19.913411
-97.246799	19.747101
-100.09	21.708889
sp 77 [Pelidnota perplexa]
-99.000361	21.160472
-99.275556	21.038972
-98.716973	20.781439
-98.758117	20.961732
-100.143047	25.423187
-98.987272	22.722867
sp 78 [Plusiotis aurofoveata]
-98.716973	20.781439
-98.758117	20.961732
-98.897528	20.867704
-98.644483	21.020983
-98.644483	21.020872
-98.601694	20.634639
-98.566806	20.633528
-98.22675	20.294528
-97.352939	19.815991
sp 79 [Plusiotis badeni]
-98.698643	20.882657
-98.744635	20.804815
-98.716973	20.781439
-98.758117	20.961732
-98.644483	21.020983
-97.949509	20.269407
-98.958222	21.398639
sp 80 [Plusiotis sallei]
-98.661194	20.718167
-98.644483	21.020983
-98.644483	21.020872
-98.566806	20.633528
-97.352939	19.815991
-97.956556	19.913411
-99.346657	23.509431
sp 81 [Inca clathrata]
-98.716973	20.781439
-98.758117	20.961732
-97.949509	20.269407
-99.571111	21.179139
-99.594014	22.416173
-99.172368	23.708433
sp 82 [Neoathyreus fissicornis]
-98.714083	20.760667
-98.7446351	20.804815
-98.758117	20.961732
-97.949509	20.269407
sp 83 [Neoathyreus mixtus]
-99.2225	21.207222
-99.382501	22.586875
-99.023307	22.712787
sp 84 [Bolbelasmus rotundipennis]
-99.202691	21.001837
-99.382501	22.586875
sp 85 [Geotrupes nebularum]
-98.202172	20.154366
-98.223721	20.312941
-97.352939	19.815991
sp 86 [Canthon (Glaphyrocanthon) circulatus]
-98.934216	21.157085
-98.716973	20.781439
-98.758117	20.961732
-101.044506	26.322518
-98.98479	21.376085
sp 87 [Delochilum (Calhyboma) mexicanum]
-98.930611	21.165556
-98.824689	20.782143
-99.104333	21.112778
-98.714083	20.760667
-98.7446351	20.804815
-98.270125	20.326206
-98.758117	20.961732
-98.661194	20.718167
-98.947545	20.921555
-98.644483	21.020983
-98.650373	20.752894
-98.566806	20.633528
-98.596667	20.633056
-97.352939	19.815991
sp 88 [Deltochilum scabriusculum]
-98.716973	20.781439
-99.000361	21.160472
-98.930611	21.165556
-98.276074	20.956943
-98.538596	21.25113
-98.619209	21.172391
-98.758117	20.961732
-98.8802	21.01985
-99.557056	21.167722
sp 89 [Dichotomius satanas]
-98.930611	21.165556
-98.703421	20.879174
-98.716497	20.845567
-98.7446351	20.804815
-98.758117	20.961732
-98.8802	21.01985
-98.644483	21.020983
-98.644483	21.020872
-98.650373	20.752894
-98.566806	20.633528
-97.552162	20.01808
-97.352939	19.815991
sp 90 [Ontherus (Caelontherus) mexicanus]
-99.020889	21.091139
-99.093775	21.043807
-98.748556	20.75025
-99.122222	20.053083
-98.716497	20.845567
-98.7446351	20.804815
-98.716973	20.781439
-98.268872	20.339487
-98.866787	21.012838
-98.8802	21.01985
-98.758117	20.961732
-98.8802	21.01985
-98.644483	21.020983
-98.641767	21.037467
-98.652198	20.986692
-98.650373	20.752894
-98.661194	20.718167
-98.596667	20.633056
-98.647677	20.656754
-98.091552	20.17455
-98.012542	20.216019
-97.352939	19.815991
-97.949509	20.269407
-97.616667	19.900556
-97.954193	19.92212
-99.177	21.298611
-98.98479	21.376085
-99.14918	23.033994
sp 91 [Eurysternus magnus]
-99.104333	21.112778
-99.087439	21.129444
-98.7446351	20.804815
-98.270125	20.326206
-98.758117	20.961732
-98.8802	21.01985
-98.697637	20.972333
-98.623528	20.99
-99.211417	20.918111
-99.557056	21.167722
-98.781526	21.259769
sp 92 [Eurysternus mexicanus]
-99.000361	21.160472
-98.271069	20.943308
-98.7446351	20.804815
-99.056111	21.201083
-98.538596	21.25113
-98.619209	21.172391
-98.8	21
-98.758117	20.961732
-98.8802	21.01985
-98.652198	20.986692
-99.14918	23.033994
sp 93 [Onthophagus incensus]
-99.000361	21.160472
-98.930611	21.165556
-98.276074	20.956943
-99.206917	20.942667
-98.7446351	20.804815
-98.716973	20.781439
-99.275556	21.038972
-99.056111	21.201083
-98.538596	21.25113
-98.619209	21.172391
-98.8802	21.01985
-98.8	21
-98.758117	20.961732
-98.8802	21.01985
-98.606389	20.733333
-98.652198	20.986692
-98.650373	20.752894
-98.566806	20.633528
-99.211417	20.918111
-99.177	21.298611
-99.540278	21.876944
-99.374528	21.518472
-99.571667	22.443167
-98.047292	22.914715
sp 94 [Onthophagus nasicornis]
-98.950815	21.168478
-98.930611	21.165556
-98.7446351	20.804815
-98.8	21
-98.758117	20.961732
-97.552162	20.01808
-97.352939	19.815991
sp 95 [Coprophanaeus (Corpophanaeus) gilli]
-98.898307	21.163637
-98.276074	20.956943
-98.7446351	20.804815
-98.758117	20.961732
-98.644483	21.020983
-97.385458	19.929422
sp 96 [Coprophanaeus corythus]
-98.758117	20.961732
-99.000361	21.160472
-98.758117	20.961732
-98.4425	19.096389
-98.958222	21.398639
sp 97 [Phanaeus (Phanaeus) amethystinus]
-99.202121	21.024823
-98.7446351	20.804815
-98.716973	20.781439
-98.270125	20.326206
-98.758117	20.961732
-98.8802	21.01985
-98.644483	21.020983
-98.623528	20.99
-98.596667	20.633056
-98.647677	20.656754
-97.954193	19.92212
sp 98 [Peplomicrus mexicanus]
-99.104333	21.112778
-98.601667	20.634528
sp 99 [Eleusis bicolor]
-99.020889	21.091139
-99.104333	21.112778
-98.230083	20.31375
-98.644483	21.020983
sp 100 [Thoracophorus sallaei]
-98.644483	21.020983
-99.177	21.298611
-98.98479	21.376085
-99.181161	23.050328
sp 101 [Oxyporus delgadoi]
-98.566806	20.633528
-97.616667	19.900556
sp 102 [Oxyporus flohri]
-99.056111	21.201083
-98.22675	20.294528
sp 103 [Scaphidium flohri]
-98.625381	21.024031
-98.644483	21.020983
-98.601667	20.634528
-99.216667	21.3
sp 104 [Scaphidium mexicanum]
-99.615664	21.563497
-98.984589	21.392686
-98.791015	21.290476
-99.383366	22.586527
-99.352849	22.586556
-99.14918	23.033994
sp 105 [Misantlius carinulatus]
-98.714083	20.760667
-98.270125	20.326206
-98.230083	20.31375
-98.644483	21.020983
-98.596667	20.633056
-98.566806	20.633528
-98.601667	20.634528
-97.339792	19.84023
-99.061347	21.303578
sp 106 [Belonuchus alternans]
-98.930611	21.165556
-98.085997	20.413079
-99.122222	20.053083
-98.824689	20.782143
-99.104333	21.112778
-99.087439	21.129444
-98.714083	20.760667
-99.149434	20.775735
-99.3281	20.9085
-98.230083	20.31375
-98.644483	21.020983
-98.8802	21.01985
-98.906944	21.036389
-98.661194	20.718167
-98.290696	20.836383
-98.566806	20.633528
-98.601667	20.634528
-99.213972	20.866944
-99.211417	20.918111
-99.244722	20.803394
-98.213611	20.277778
-97.616667	19.900556
-99.55763	21.169673
sp 107 [Belonuchus bidens]
-99.000361	21.160472
-98.280833	21.123056
-98.085997	20.413079
-99.104333	21.112778
-98.043167	20.322917
-97.854444	21.248333
-98.958222	21.398639
-98.34025	20.806917
sp 108 [Belonuchus colon]
-98.085997	20.413079
-98.818111	20.786
-99.087439	21.129444
-98.714083	20.760667
-98.230083	20.31375
-98.244361	20.3271944
-98.863916	21.201416
-98.290696	20.836383
-98.644483	21.020983
-98.627738	20.985202
-98.566806	20.633528
-98.602	20.645694
-98.596666	20.633055
-99.2145	20.901194
-99.213972	20.866944
-99.211417	20.918111
-99.244722	20.803394
-97.616667	19.900556
sp 109 [Belonuchus dichrous]
-98.085997	20.413079
-99.104333	21.112778
-98.083888	21.135
-98.714083	20.760667
-98.758117	20.961732
-98.652198	20.986692
-97.854444	21.248333
sp 110 [Belonuchus godmani]
-98.714083	20.760667
-98.230083	20.31375
-98.644483	21.020983
-98.566806	20.633528
-98.596667	20.633056
-98.601667	20.634528
-99.174083	21.298388
-99.177	21.2986111
sp 111 [Belonuchus jalappensis]
-98.085997	20.413079
-98.714083	20.760667
-98.230083	20.31375
-98.268694	20.327083
-97.616667	19.900556
sp 112 [B. nigerrimus]
-99.096972	21.1418333
-98.244361	20.327194
-98.661194	20.718166
-98.644483	21.020983
-98.627738	20.9852028
-98.601667	20.634528
-98.39075	20.675611
-98.473611	20.631944
sp 113 [B. platypterus]
-98.818111	20.786
-98.244361	20.3271944
-98.863916	21.201416
-98.627738	20.985202
-98.601667	20.634528
-97.616667	19.900556
sp 114 [Chroaptomus flagrans]
-99.020889	21.091139
-98.96	21.1252
-98.959213	21.146862
-98.085997	20.413079
-98.546916	21.07275
-99.100473	21.011162
-98.818111	20.786
-98.714083	20.760667
-98.644483	21.020983
-98.566806	20.633528
-98.596666	20.633055
-98.601667	20.634528
-98.22675	20.294528
-98.388694	20.6784167
sp 115 [Hesperus fasciatus]
-99.104333	21.112778
-99.149131	21.181543
sp 116 [Leistotrophus versicolor]
-99.000361	21.160472
-98.8802	21.01985
-97.854444	21.248333
-98.98479	21.376085
sp 117 [Platydracus ferox]
-99.000361	21.160472
-98.8802	21.01985
-96.90138	18.35638
-97.949509	20.269407
-98.958222	21.398639
-98.34726	20.806406
sp 118 [Platydracus fuscomaculatus]
-98.346388	20.072611
-98.8802	21.01985
-98.661194	20.718167
-98.290696	20.836383
-98.644483	21.020983
-98.566806	20.633528
-98.601667	20.634528
-99.211417	20.918111
-99.212639	20.898694
-97.949509	20.269407
-99.177	21.298611
-99.439722	21.879917
sp 119 [Platydracus gracilipes]
-98.930611	21.165556
-98.8802	21.01985
-98.652198	20.986692
-98.650373	20.752894
-99.439722	21.879917
-98.34726	20.806406
-98.3943333	20.673166
sp 120 [Oligotergus fasciatus]
-99.000361	21.160472
-98.930611	21.165556
-98.085997	20.413079
-98.958222	21.398639
sp 121 [Plociopterus fetialis]
-98.930611	21.165556
-98.8802	21.01985
-97.854444	21.248333
sp 122 [Styngetus deyrollei]
-99.000361	21.160472
-98.930611	21.165556
-99.020889	21.091139
-98.085997	20.413079
-98.346388	20.072611
-98.818111	20.786
-99.104333	21.112778
-99.087439	21.129444
-98.230083	20.31375
-98.8802	21.01985
-98.905567	21.03731
-98.290696	20.836383
-98.644483	21.020983
-98.601667	20.634528
-99.122222	20.053083
-99.211417	20.918111
-97.954705	20.28017
-97.352939	19.815991
-97.949509	20.269407
-99.640183	21.126969
-99.439722	21.879917
-98.98479	21.376085
-99.171157	23.705769
-99.14918	23.033994
-97.223932	19.959818
sp 123 [Xanthopygus rufipennis]
-99.000361	21.160472
-98.758117	20.961732
-98.958222	21.398639
sp 124 [Agerodes amethystinus]
-98.863916	21.020277
-98.22675	20.294528
-99.607878	21.283263
-99.177152	21.497753
-98.394333	20.673167
-98.342111	20.805389
sp 125 [Homalolinus divisus]
-100.110582	21.420848
-99.000361	21.160472
-99.020889	21.091139
-98.96	21.1252
-98.930611	21.165556
-99.104333	21.112778
-98.714083	20.760667
-98.8	21
-98.644483	21.020983
-98.650373	20.752894
-97.949509	20.269407
-99.265079	21.241631
-99.121703	21.292085
-98.958222	21.398639
-99.181161	23.050328
-99.616704	24.50543
-97.223932	19.959818
sp 126 [Homalolinus mexicanus]
-99.093775	21.043807
-98.22675	20.294528
sp 127 [Homalolinus tlanchinolensis]
-98.652198	20.986692
-98.460444	20.62475
sp 128 [Thyreocephalus unicolor]
-98.644483	21.020872
-98.863916	21.201416
-97.962701	20.244129
-98.093633	20.145975
-97.616667	19.900556
sp 129 [Marmosa mexicana]
-99.00333333	21.21222222
-98.87222222	21.18055556
-99.51333333	20.50222222
-98.8875	21.16666667
-98.66194444	21.0225
-98.5075	21.05277778
-98.5075	21.00277778
-98.6397222	20.9966667
-98.6008333	21.0175
-98.6086111	21.0341667
-97.45	20.05777778
-97.36138889	19.89694444
-97.42666667	19.93888889
-98.05	18.20861111
-97.325	19.85888889
-97.5875	19.87916667
-97.07777778	19.19638889
-97.13055556	19.29166667
-101.0527778	22.525
-101.05	22.51666667
-100.7167	22.4667
-99.5333	22
-99.020509	21.362628
-99.15416667	23.04611111
-99.15	23.18333333
-99.1541667	23.0461111
-97.23333333	19.98333333
-97.1	18.78333333
-97.4	20.96666667
-96.95	19.15
-97.0325	19.10055556
-96.88916667	19.65888889
-97.23333333	19.91666667
-95.02444444	17.43277778
-95.21694444	18.43666667
-95.13222222	17.73416667
-95.14888889	18.06527778
-97.10361111	18.84944444
-97.21111111	19.96138889
-97.10805556	19.42138889
-96.22694444	18.88944444
-96.13194444	19.17416667
-95.01666667	17.41666667
-94.98333333	17.96666667
-96.25	18.88333333
-97.1	18.83333333
-95.13333333	18.05
-97.08333333	18.56666667
-96.81666667	18.95
-95.11666667	17.73333333
-96.05	18.16666667
-97.03083333	19.10055556
-96.88888889	19.65888889
-95.00083333	18.12305556
-95.03416667	17.97305556
-94.93416667	17.97305556
-96.97166667	19.38527778
-97.73333333	21.66666667
-95.0966667	18.3186111
-96.9702778	19.5786111
-96.9975	19.4116667
-94.5167	17.9833
-96.9667	19.3833
-95.1325	17.7358333
-97	18.9
-96.9167	19.5333
-97	19.4167
-98	24.7333
-97.2167	19.9667
-96.2333	18.9
-95.03	17.45
-96.8066667	18.7130556
-97.0386111	19.4213889
-94.95	18.0167
sp 130 [Philander_opossum]
-98.43638889	21.07611111
-99.00777778	21.16361111
-98.52166667	20.95166667
-98.44	21.1219444
-97.85027778	20.73333333
-97.68333333	20.46666667
-97.85	20.73333333
-97.45	20.05777778
-97.99166667	20.29305556
-99.00972	21.98194
-98.99028	21.38611
-100.7167	22.4667
-98.9808499	21.4705401
-98.9771038	21.48333
-101.0527778	22.525
-99.00694444	21.38611111
-101.05	22.51666667
-98.98333333	21.38333333
-98.95	21.48333333
-99.08333333	22.1
-99.05	22.38333333
-99.16666667	23.1
-99.15	23.36666667
-99.1	23.08333333
-99.18333333	23.18333333
-99.15	23.10277778
-99.44666667	23.74388889
-99.275	23.16611111
-97.53555556	25.64361111
-99.15416667	23.04611111
-97.79222222	24.19916667
-97.86861111	22.25527778
-99.49666667	23.74388889
-97.86861111	22.35527778
-99.275	22.98277778
-97.79222222	23.26583333
-98.97222222	22.8425
-97.84222222	22.96583333
-99.13333333	23.73333333
-99.26666667	22.65
-99.15	23.18333333
-97.53333333	25.63333333
-99.33333333	22.83333333
-99.1158333	23.2386111
-98	24.7333
-97.8686111	22.2552778
-97.9369444	22.3591667
-99.1008333	23.2591667
-96.93333333	18.9
-97.1	18.85
-96.46666667	19.35
-96.73333333	18.63333333
-95.06666667	18.45
-97.31666667	20.45
-97.45	20.43333333
-92.18	18.41
-96.1	19.1
-95.1167	18.4167
-95.13333333	17.73333333
-95.2	18.46666667
-94.75	17.75
-95.1	18.41666667
-95.08333333	18.43333333
-96.22	19.1333
-95.01666667	18.5
-95.8	17.81666667
-95.81666667	17.83333333
-95.06666667	18.6
-95.06666667	18.55
-95.09305556	18.62138889
-96.73	18.65
-96.85	18.91666667
-94.8833	18.5667
-95.08333333	18.6
-95.21666667	18.45
-96.4	19.33
-95.78333333	18.36666667
-95.65638889	18.71194444
-97.32	20.44833333
-96.73166667	18.64472222
-95.11361111	18.41944444
-96.61	19.32888889
-97.10361111	18.84944444
-95.795	18.36805556
-95.03555556	18.50416667
-95.75277778	18.52222222
-96.13194444	19.17416667
-96.46805556	19.3425
-97.75833333	21.14027778
-97.73444444	21.48555556
-97.97611111	21.37472222
-96.67916667	18.88583333
-96.73166667	18.71138889
-95.0333	17.45
-94.45777778	17.43277778
-95.13361111	18.43666667
-97.93444444	21.48555556
-96.12361111	19.16111111
-96.20694444	19.16111111
-97.59222222	20.34444444
-97.535	21.33166667
-95.02444444	17.43277778
-94.55	17.98333333
-95.11666667	17.73333333
-96.91666667	18.9
-96.93333333	18.88333333
-96.05	18.16666667
-94.76666667	17.96666667
-97.16666667	19.85
-97.23333333	18.75
-96.46666667	19.83333333
-96.11666667	19.13333333
-97.1	18.83333333
-97.73333333	21.48333333
-97.31666667	20.43333333
-96.46666667	19.33333333
-95.75	18.51666667
-97.73333333	21.66666667
-95.03333333	18.5
-95.01666667	17.41666667
-96.98333333	19.93333333
-96.83333333	18.86666667
-96.63333333	19.56666667
-97.58333333	20.33333333
-96.96666667	19.48333333
-97.53333333	21.31666667
-97.47361111	20.39583333
-97.66972222	20.65861111
-97.625	20.76666667
-96.86666667	19.49583333
-95.06305556	18.6
-95.9925	18.92194444
-95.10277778	18.60361111
-95.0875	18.59416667
-95.06305556	18.58666667
-95.00472222	18.41666667
-95.11666667	18.41666667
-95.0833	18.4167
-95.2122222	18.6688889
-95.0719444	18.6194444
-95.0355556	18.5041667
-95.6913889	18.6116667
-96.0963889	18.1894444
-97	18.9
-96.8333	18.8667
-96.1667	18.1667
-96.8333	18.4167
-96.7333	18.6
-95.4167	17.9167
-95.1325	17.7358333
-95.0516667	18.5916667
-95	18.4333
-94.45	18.0167
-96.6667	19.33
-96.9333	18.9
-96.9667	19.5667
-95.6833	18.7833
-97.8525	22.90694444
sp 131 [Didelphis virginiana]
-103.3	25.466667
-100.85	27.833333
-101.3	26.616667
-100.7166667	26.733333
-103.3111111	25.477222
-101.12	27.831667
-102.1930556	25.545556
-100.7236111	26.743056
-100.5666667	20.516667
-98.71666667	20.1
-98.36666667	20.066667
-99.21666667	20.466667
-99.38333333	20.633333
-99.3122222	20.551111
-98.6667	20.1333
-100.2166667	25.9
-100.3	25.666667
-100.3116667	25.685278
-99.56666667	24.85
-99.56667	24.85972
-99.83444444	25.189722
-99.81666667	25.166667
-100.1683333	25.690833
-100.3833333	25.783333
-100.0916667	25.645556
-100.0186111	25.285278
-99.76972222	23.971944
-100.1288889	25.428333
-100.3241667	25.809167
-99.68777778	25.259167
-100.4625	25.681667
-99.5375	26.314444
-100.4625	25.676111
-100.0716667	25.018056
-100.3155556	25.724167
-100.1855556	25.781944
-99.03611111	25.879444
-100.1716667	26.503333
-100.1608333	25.743056
-100.5927778	25.809167
-100.275	25.8125
-100.1869444	25.631944
-100.1102778	25.375833
-98.43333333	18.833333
-98.33333333	18.966667
-97.61666667	19.55
-97.85	20.733333
-98.05	20.166667
-97.2	20.05
-98.11666667	20.1
-97.68333333	20.466667
-98.16666667	18.9
-98.01666667	19.083333
-98.05	18.208611
-97.3375	18.385
-98.5375	18.535556
-97.52916667	20.029167
-97.76694444	19.752222
-97.83583333	20.77
-97.54166667	19.794444
-97.95833333	19.933333
-98.04583333	20.171944
-97.425	20.172222
-97.22361111	20.127778
-98.54027778	18.571667
-97.66666667	20.505556
-97.62361111	20.104167
-98.05611111	20.308889
-98.71666667	18.232222
-98.59583333	19.091389
-97.31694444	19.114444
-99.46666667	21.216667
-99.47333333	21.221667
-99.63333333	21.433333
-99.63216667	21.417667
-99.735	21.105
-99.7425	21.106389
-99.57416667	21.201667
-99.5	21.279833
-99.81633333	21.05
-99.47583333	21.2875
-99.82555556	21.053056
-99.54833333	20.87
-99.59416667	21.155833
-99.53333333	21.966667
-101.05	22.516667
-101.7	22.616667
-100.6775	21.966667
-99.00528	21.4175
-101.1155556	21.841111
-97.93333333	22.883333
-97.71666667	25.95
-99.15	23.183333
-99.1541667	23.046111
-99.13333333	23.733333
-99.1167	24.0833
-97.78333333	22.95
-98.6	24.966667
-98.2	23.766667
-98.73333333	22.766667
-99.6	24.55
-99.01666667	24.6
-99.33861111	22.94
-98.2	24.216667
-99.11666667	24.083333
-97.1	19.633333
-97.06666667	19.416667
-96.2	18.75
-98.6775	20.6775
-97.1	18.85
-97.26666667	18.816667
-95.06666667	18.45
-95.1	18.416667
-96.81666667	18.95
-97.1	18.833333
-94.55	17.983333
-95.1167	18.4367
-94.45	18.0167
-96.38333333	19.483333
-95.75	18.516667
-97.1	19.416667
-95.13333333	17.733333
-95.11666667	17.733333
-95.1325	17.735833
-97.1036111	18.849722
-105.7833	22.8167
-95.3	18.133333
-95.2983333	18.146111
-96.98333333	19.933333
-97.73333333	21.483333
-94.98333333	17.966667
-97.28333333	19.55
-95.13333333	18.05
-97.53333333	21.316667
-97.08333333	18.566667
-95.01666667	17.416667
-95.3	18.533333
-97.53333333	20.866667
-96.9667	19.5667
-95.1167	18.4167
-95.6833	18.7833
-97.01	20.545278
-96.6667	19.33
-98.4667	21.7667
-98.45	21.766667
-97.23333333	18.75
-95.09305556	18.621389
-98.2	20.616667
-95.9925	18.921944
-96.85	19.45
-95.06305556	18.586667
-95.0875	18.594167
-95.10277778	18.603611
-96.91666667	18.9
-96.11666667	19.133333
-96.05	18.166667
-96.63333333	19.566667
-96.95	19.15
-95.08388889	18.611944
-95.00472222	18.416667
-99.28194444	23.013056
-99.566667	26.3
-100.2	25.766667
-99.1817	25.9233
-100.583333	25.816667
-100.3233	25.8067
-99.683333	25.266667
-99.77	23.9733
-100.2583	25.67
-100.0917	25.645
-99.816667	25.2
-100.3	25.733333
-100.083333	25.016667
-100.166667	26.5
-100.3	25.75
-100.016667	25.616667
-100.1517	25.4217
sp 132 [Didelphis_marsupialis]
-103.3	25.466667
-100.85	27.833333
-101.3	26.616667
-100.7166667	26.733333
-103.3111111	25.477222
-101.12	27.831667
-102.1930556	25.545556
-100.7236111	26.743056
-100.5666667	20.516667
-98.71666667	20.1
-98.36666667	20.066667
-99.21666667	20.466667
-99.38333333	20.633333
-99.3122222	20.551111
-98.6667	20.1333
-100.2166667	25.9
-100.3	25.666667
-100.3116667	25.685278
-99.56666667	24.85
-99.56667	24.85972
-99.83444444	25.189722
-99.81666667	25.166667
-100.1683333	25.690833
-100.3833333	25.783333
-100.0916667	25.645556
-100.0186111	25.285278
-99.76972222	23.971944
-100.1288889	25.428333
-100.3241667	25.809167
-99.68777778	25.259167
-100.4625	25.681667
-99.5375	26.314444
-100.4625	25.676111
-100.0716667	25.018056
-100.3155556	25.724167
-100.1855556	25.781944
-99.03611111	25.879444
-100.1716667	26.503333
-100.1608333	25.743056
-100.5927778	25.809167
-100.275	25.8125
-100.1869444	25.631944
-100.1102778	25.375833
-98.43333333	18.833333
-98.33333333	18.966667
-97.61666667	19.55
-97.85	20.733333
-98.05	20.166667
-97.2	20.05
-98.11666667	20.1
-97.68333333	20.466667
-98.16666667	18.9
-98.01666667	19.083333
-98.05	18.208611
-97.3375	18.385
-98.5375	18.535556
-97.52916667	20.029167
-97.76694444	19.752222
-97.83583333	20.77
-97.54166667	19.794444
-97.95833333	19.933333
-98.04583333	20.171944
-97.425	20.172222
-97.22361111	20.127778
-98.54027778	18.571667
-97.66666667	20.505556
-97.62361111	20.104167
-98.05611111	20.308889
-98.71666667	18.232222
-98.59583333	19.091389
-97.31694444	19.114444
-99.46666667	21.216667
-99.47333333	21.221667
-99.63333333	21.433333
-99.63216667	21.417667
-99.735	21.105
-99.7425	21.106389
-99.57416667	21.201667
-99.5	21.279833
-99.81633333	21.05
-99.47583333	21.2875
-99.82555556	21.053056
-99.54833333	20.87
-99.59416667	21.155833
-99.53333333	21.966667
-101.05	22.516667
-101.7	22.616667
-100.6775	21.966667
-99.00528	21.4175
-101.1155556	21.841111
-97.93333333	22.883333
-97.71666667	25.95
-99.15	23.183333
-99.1541667	23.046111
-99.13333333	23.733333
-99.1167	24.0833
-97.78333333	22.95
-98.6	24.966667
-98.2	23.766667
-98.73333333	22.766667
-99.6	24.55
-99.01666667	24.6
-99.33861111	22.94
-98.2	24.216667
-99.11666667	24.083333
-97.1	19.633333
-97.06666667	19.416667
-96.2	18.75
-98.6775	20.6775
-97.1	18.85
-97.26666667	18.816667
-95.06666667	18.45
-95.1	18.416667
-96.81666667	18.95
-97.1	18.833333
-94.55	17.983333
-95.1167	18.4367
-94.45	18.0167
-96.38333333	19.483333
-95.75	18.516667
-97.1	19.416667
-95.13333333	17.733333
-95.11666667	17.733333
-95.1325	17.735833
-97.1036111	18.849722
-105.7833	22.8167
-95.3	18.133333
-95.2983333	18.146111
-96.98333333	19.933333
-97.73333333	21.483333
-94.98333333	17.966667
-97.28333333	19.55
-95.13333333	18.05
-97.53333333	21.316667
-97.08333333	18.566667
-95.01666667	17.416667
-95.3	18.533333
-97.53333333	20.866667
-96.9667	19.5667
-95.1167	18.4167
-95.6833	18.7833
-97.01	20.545278
-96.6667	19.33
-98.4667	21.7667
-98.45	21.766667
-97.23333333	18.75
-95.09305556	18.621389
-98.2	20.616667
-95.9925	18.921944
-96.85	19.45
-95.06305556	18.586667
-95.0875	18.594167
-95.10277778	18.603611
-96.91666667	18.9
-96.11666667	19.133333
-96.05	18.166667
-96.63333333	19.566667
-96.95	19.15
-95.08388889	18.611944
-95.00472222	18.416667
-99.28194444	23.013056
-99.566667	26.3
-100.2	25.766667
-99.1817	25.9233
-100.583333	25.816667
-100.3233	25.8067
-99.683333	25.266667
-99.77	23.9733
-100.2583	25.67
-100.0917	25.645
-99.816667	25.2
-100.3	25.733333
-100.083333	25.016667
-100.166667	26.5
-100.3	25.75
-100.016667	25.616667
-100.1517	25.4217
sp 133 [Odocoileus virginianus]
-99.01666667	24.63333333
-98.2	23.76666667
-100.6077778	25.46166667
-99.75	23.56666667
-100.2769444	28.07694444
-95.1	18.41666667
-97.1	18.85
-100.2661111	24.86611111
-101.4405556	25.33861111
-102.5388889	26.39444444
-100.8875	25.31388889
-100.6	25.45
-101.1155556	21.84111111
-99.38472222	24.93805556
-98.15972222	22.61944444
-102.0672222	27.20472222
-100.5833333	20.88333333
-100.8833333	25.3
-99.81666667	25.16666667
-103.1475	25.35972222
-103.3308333	25.35972222
-103.0172222	27.00472222
-100.4666667	22.53333333
-103.3111111	25.47722222
-97.7	21.31666667
-103.3166667	25.35
-101.4333333	25.33333333
-95.11666667	17.73333333
-97.83333333	20.38333333
-95.01666667	17.41666667
-96.81666667	18.95
-98.95055556	24.89277778
-97.33333333	20.61666667
-100.6322222	23.86555556
-99.23888889	25.705
-95.2	17.98333333
-98.08333333	21.73333333
-96.13333333	19.2
-101.35	26.38333333
-96.88333333	19.21666667
-99.77	24.01
-101.8252778	28.79361111
-98.68333333	26.23333333
-101.6833333	28.26666667
-103.3	25.46666667
-98.81666667	26.28333333
-99.35194444	24.9175
-98.37666667	23.62694444
-98.50583333	22.17
-95.02444444	17.43277778
-97.79222222	22.96583333
-99	23.23333333
-95.11361111	18.41944444
-96.825	18.95277778
-96.62916667	19.54777778
-94.45777778	17.43277778
-98.37527778	22.21388889
-97.1	18.83333333
-99.49805556	22.50416667
-96.45	19.76666667
-97.10361111	18.84944444
-95.13333333	17.73333333
-97.08861111	18.30305556
-99.76972222	23.97194444
-100.1102778	25.37583333
-100.7166667	23.83333333
-98.20777778	23.7675
-100.0666667	24.81666667
-97.33555556	20.61944444
-97.25527778	18.67694444
-97.86861111	22.25527778
-100.85	27.83333333
-97.77638889	23.78694444
-100.4	25.23333333
-102.0869444	26.87222222
-102.0397222	26.81277778
-96.95	19.15
-95.21666667	17.8
-102.0358333	26.78444444
-96.13194444	19.17416667
-99.75388889	23.57638889
-96.05	18.16666667
-98.8	23.41666667
-102.9	28.23333333
-100.4	25.3
-102.0666667	26.96666667
-99.76666667	23.98333333
-100.2833333	22.85
-101.1	21.83333333
-99.03333333	23.21666667
-98.26666667	19.85
-102.3833333	27.3
-99.05	22.38333333
-98.4361111	23.2027778
-97.8830556	23.7869444
-100.75	22.1
-100.5176267	22.6093133
-101.11556	21.84111
-99.777917	22.528235
-98.37528	22.21389
-99.116667	21.75
-101.42222	25.57056
-95.1325	17.7358333
-100.231667	24.868333
-102.5517556	28.97796444
-102.5421974	29.06028
-95.033333	17.45
-97.916667	18.983333
-102.9	26.25
-101.3	27.916667
-102.466667	29.05
-102.466667	25.55
-102.266667	26.6
-102.083333	26.983333
-102.9	28.233333
-101.766667	28.683333
-102.883333	28.433333
-98.5	26
-99.016667	23.316667
-100.416667	25.233333
-99	22.916667
-98.6	18.283333
-97.15	25.833333
-99.766667	23.966667
-100.1517	25.4217
-100.316667	24.85
-100.066667	24.833333
-99.233333	25.7
-100.166667	26.5
sp 134 [mazama americana]
-98.05	20.16666667
-99.19805556	23.06
-95.02444444	17.43277778
-97.53333333	20.86666667
-99.125	21.17833333
-99.00972222	21.98194444
-96.88333333	19.21666667
-94.98333333	17.96666667
-99.15	23.18333333
-97.79222222	22.96583333
-99.12638889	21.17722222
-95.01666667	17.41666667
-97.58333333	20.33333333
-95.11361111	18.41944444
-96.825	18.95277778
-95.1	18.41666667
-97.59222222	20.34444444
-97.25527778	18.67694444
-99.15416667	23.04611111
-99.28944444	22.24388889
-99.00694444	21.38611111
-94.00777778	17.43277778
-96.81666667	18.95
-97.76666667	18.28333333
-96.45	19.76666667
-99.1	23.08333333
-99.43333333	22.48333333
-98.98333333	21.38333333
-99.12694444	21.18638889
-99.4478	22.9897
-99.066868	21.438706
-95.083333	18.416667
-96.9275	19.54
-96.95	20.2
-95.033333	17.45
-98.966667	22.733333
-95.30722222	18.53222222
-99.2080556	23.0977778
sp 135 [tayassu pecari]
-96.91666667	19.53333333
-95.3	18.13333333
-94.34666667	17.85555556
-94.45777778	17.43277778
-95.01666667	17.41666667
-94.81666667	17.45
-95.13333333	18.56666667
[truncated: 29,165 more rows]
